# Supplementary material for: Author Correction: Direct RNA targeted in situ sequencing for transcriptomic profiling in tissue
Source: Sci Rep. 2024 Feb 7;14:3153. doi: 10.1038/s41598-024-53557-4 (PMC10850151; doi:10.1038/s41598-024-53557-4)
Supplement: Supplementary file 1 — Supplementary Information. [file 41598_2024_53557_MOESM1_ESM.xlsx]

## Sheet: Sheet1
Gene	Probe_name	ref_transcript	exon_target	Target_Sequence	PLP_Sequence	ID_sequence	BridgeProbe_ID
Gad2	Gad2_01	NM_008078.2	exon1	NA	NA	AGGTTCATACAACGTCAGAC	BpID_0246
Gad2	Gad2_02	NM_008078.2	exon1	NA	NA	AGGTTCATACAACGTCAGAC	BpID_0246
Gad2	Gad2_03	NM_008078.2	exon16	NA	NA	AGGTTCATACAACGTCAGAC	BpID_0246
Gad2	Gad2_04	NM_008078.2	exon16	NA	NA	AGGTTCATACAACGTCAGAC	BpID_0246
Gad2	Gad2_05	NM_008078.2	exon16	NA	NA	AGGTTCATACAACGTCAGAC	BpID_0246
Slc32a1	Slc32a1_01	NM_009508.2	exon1	NA	NA	TAGTCGTGAGATAGCGATTC	BpID_0205
Slc32a1	Slc32a1_02	NM_009508.2	exon1	NA	NA	TAGTCGTGAGATAGCGATTC	BpID_0205
Slc32a1	Slc32a1_03	NM_009508.2	exon2	NA	NA	TAGTCGTGAGATAGCGATTC	BpID_0205
Slc32a1	Slc32a1_04	NM_009508.2	exon2	NA	NA	TAGTCGTGAGATAGCGATTC	BpID_0205
Slc32a1	Slc32a1_05	NM_009508.2	exon2	NA	NA	TAGTCGTGAGATAGCGATTC	BpID_0205
Crhbp	Crhbp_11	NM_198408.3	exon1-2	NA	NA	TCTGTCGTACTGCTATCAGG	BpID_0206
Crhbp	Crhbp_12	NM_198408.3	exon7	NA	NA	TCTGTCGTACTGCTATCAGG	BpID_0206
Crhbp	Crhbp_13	NM_198408.3	exon7	NA	NA	TCTGTCGTACTGCTATCAGG	BpID_0206
Crhbp	Crhbp_14	NM_198408.3	exon7	NA	NA	TCTGTCGTACTGCTATCAGG	BpID_0206
Crhbp	Crhbp_15	NM_198408.3	exon7	NA	NA	TCTGTCGTACTGCTATCAGG	BpID_0206
Pthlh	Pthlh_01	NM_008970.4	exon1	NA	NA	AAGTTCGCAAACGTGTAGAC	BpID_0207
Pthlh	Pthlh_02	NM_008970.4	exon1	NA	NA	AAGTTCGCAAACGTGTAGAC	BpID_0207
Pthlh	Pthlh_03	NM_008970.4	exon1	NA	NA	AAGTTCGCAAACGTGTAGAC	BpID_0207
Pthlh	Pthlh_04	NM_008970.4	exon1-2	NA	NA	AAGTTCGCAAACGTGTAGAC	BpID_0207
Pthlh	Pthlh_05	NM_008970.4	exon4	NA	NA	AAGTTCGCAAACGTGTAGAC	BpID_0207
Crh	Crh_21	NM_205769.3	exon1	NA	NA	AGGTCATGCAAGTAACGATC	BpID_0210
Crh	Crh_22	NM_205769.3	exon1-2	NA	NA	AGGTCATGCAAGTAACGATC	BpID_0210
Crh	Crh_23	NM_205769.3	exon2	NA	NA	AGGTCATGCAAGTAACGATC	BpID_0210
Crh	Crh_24	NM_205769.3	exon2	NA	NA	AGGTCATGCAAGTAACGATC	BpID_0210
Crh	Crh_25	NM_205769.3	exon2	NA	NA	AGGTCATGCAAGTAACGATC	BpID_0210
Tbr1	Tbr1_01	NM_009322.3	exon6	NA	NA	ATCTCGACACAAGCTAATCG	BpID_0212
Tbr1	Tbr1_02	NM_009322.3	exon6	NA	NA	ATCTCGACACAAGCTAATCG	BpID_0212
Tbr1	Tbr1_03	NM_009322.3	exon6	NA	NA	ATCTCGACACAAGCTAATCG	BpID_0212
Tbr1	Tbr1_04	NM_009322.3	exon6	NA	NA	ATCTCGACACAAGCTAATCG	BpID_0212
Tbr1	Tbr1_05	NM_009322.3	exon6	NA	NA	ATCTCGACACAAGCTAATCG	BpID_0212
Serpinf1	Serpinf1_01	NM_011340.3	exon1-2	NA	NA	GTGTTTATACGTTGAGCACG	BpID_0219
Serpinf1	Serpinf1_02	NM_011340.3	exon5	NA	NA	GTGTTTATACGTTGAGCACG	BpID_0219
Serpinf1	Serpinf1_03	NM_011340.3	exon6	NA	NA	GTGTTTATACGTTGAGCACG	BpID_0219
Serpinf1	Serpinf1_04	NM_011340.3	exon8	NA	NA	GTGTTTATACGTTGAGCACG	BpID_0219
Serpinf1	Serpinf1_05	NM_011340.3	exon8	NA	NA	GTGTTTATACGTTGAGCACG	BpID_0219
Sox10	Sox10_01	NM_011437.1	exon4	NA	NA	GCGTTTAATGTGAGCTACGA	BpID_0218
Sox10	Sox10_02	NM_011437.1	exon4	NA	NA	GCGTTTAATGTGAGCTACGA	BpID_0218
Sox10	Sox10_03	NM_011437.1	exon4	NA	NA	GCGTTTAATGTGAGCTACGA	BpID_0218
Sox10	Sox10_04	NM_011437.1	exon4	NA	NA	GCGTTTAATGTGAGCTACGA	BpID_0218
Sox10	Sox10_05	NM_011437.1	exon4	NA	NA	GCGTTTAATGTGAGCTACGA	BpID_0218
Anln	Anln_01	NM_028390.3	exon4	NA	NA	GTGTTTGACTAGCGTCTACC	BpID_0220
Anln	Anln_02	NM_028390.3	exon10	NA	NA	GTGTTTGACTAGCGTCTACC	BpID_0220
Anln	Anln_03	NM_028390.3	exon15-16	NA	NA	GTGTTTGACTAGCGTCTACC	BpID_0220
Anln	Anln_04	NM_028390.3	exon20	NA	NA	GTGTTTGACTAGCGTCTACC	BpID_0220
Anln	Anln_05	NM_028390.3	exon24	NA	NA	GTGTTTGACTAGCGTCTACC	BpID_0220
Hexb	Hexb_01	NM_010422.2	exon1	NA	NA	AGGTCTTGACAATAAGGACG	BpID_0229
Hexb	Hexb_02	NM_010422.2	exon1	NA	NA	AGGTCTTGACAATAAGGACG	BpID_0229
Hexb	Hexb_03	NM_010422.2	exon2	NA	NA	AGGTCTTGACAATAAGGACG	BpID_0229
Hexb	Hexb_04	NM_010422.2	exon2-3	NA	NA	AGGTCTTGACAATAAGGACG	BpID_0229
Hexb	Hexb_05	NM_010422.2	exon11	NA	NA	AGGTCTTGACAATAAGGACG	BpID_0229
Mrc1	Mrc1_01	NM_008625.2	exon6-7	NA	NA	GAGACATTAGAGATACGCCT	BpID_0253
Mrc1	Mrc1_02	NM_008625.2	exon9	NA	NA	GAGACATTAGAGATACGCCT	BpID_0253
Mrc1	Mrc1_03	NM_008625.2	exon24	NA	NA	GAGACATTAGAGATACGCCT	BpID_0253
Mrc1	Mrc1_04	NM_008625.2	exon25	NA	NA	GAGACATTAGAGATACGCCT	BpID_0253
Mrc1	Mrc1_05	NM_008625.2	exon30	NA	NA	GAGACATTAGAGATACGCCT	BpID_0253
Vtn	Vtn_01	NM_011707.2	exon2	NA	NA	ATCTCTACAACCGCTATGAG	BpID_0230
Vtn	Vtn_02	NM_011707.2	exon3	NA	NA	ATCTCTACAACCGCTATGAG	BpID_0230
Vtn	Vtn_03	NM_011707.2	exon3	NA	NA	ATCTCTACAACCGCTATGAG	BpID_0230
Vtn	Vtn_04	NM_011707.2	exon6-7	NA	NA	ATCTCTACAACCGCTATGAG	BpID_0230
Vtn	Vtn_05	NM_011707.2	exon8	NA	NA	ATCTCTACAACCGCTATGAG	BpID_0230
Apln	Apln_01	NM_013912.4	exon2	NA	NA	GTTAATTCATCTAGCGCGAC	BpID_0221
Apln	Apln_02	NM_013912.4	exon3	NA	NA	GTTAATTCATCTAGCGCGAC	BpID_0221
Apln	Apln_03	NM_013912.4	exon3	NA	NA	GTTAATTCATCTAGCGCGAC	BpID_0221
Apln	Apln_04	NM_013912.4	exon3	NA	NA	GTTAATTCATCTAGCGCGAC	BpID_0221
Apln	Apln_05	NM_013912.4	exon3	NA	NA	GTTAATTCATCTAGCGCGAC	BpID_0221
Acta2	Acta2_01	NM_007392.3	exon1	NA	NA	CGAGCAATACATACATCTGC	BpID_0235
Acta2	Acta2_02	NM_007392.3	exon9	NA	NA	CGAGCAATACATACATCTGC	BpID_0235
Acta2	Acta2_03	NM_007392.3	exon9	NA	NA	CGAGCAATACATACATCTGC	BpID_0235
Acta2	Acta2_04	NM_007392.3	exon9	NA	NA	CGAGCAATACATACATCTGC	BpID_0235
Acta2	Acta2_05	NM_007392.3	exon9	NA	NA	CGAGCAATACATACATCTGC	BpID_0235
Ttr	Ttr_01	NM_013697.5	exon1	NA	NA	TCTTAGGTACTTGCAGTGAC	BpID_0242
Ttr	Ttr_02	NM_013697.5	exon1	NA	NA	TCTTAGGTACTTGCAGTGAC	BpID_0242
Ttr	Ttr_03	NM_013697.5	exon4	NA	NA	TCTTAGGTACTTGCAGTGAC	BpID_0242
Ttr	Ttr_04	NM_013697.5	exon4	NA	NA	TCTTAGGTACTTGCAGTGAC	BpID_0242
Ttr	Ttr_05	NM_013697.5	exon4	NA	NA	TCTTAGGTACTTGCAGTGAC	BpID_0242
Foxj1	Foxj1_01	NM_008240.3	exon3	NA	NA	ATCTGACTAACGATGATGCC	BpID_0231
Foxj1	Foxj1_02	NM_008240.3	exon3	NA	NA	ATCTGACTAACGATGATGCC	BpID_0231
Foxj1	Foxj1_03	NM_008240.3	exon3	NA	NA	ATCTGACTAACGATGATGCC	BpID_0231
Foxj1	Foxj1_04	NM_008240.3	exon3	NA	NA	ATCTGACTAACGATGATGCC	BpID_0231
Foxj1	Foxj1_05	NM_008240.3	exon3	NA	NA	ATCTGACTAACGATGATGCC	BpID_0231
Pcp4	Pcp4_01	NM_008791.3	exon1	NA	NA	TCTTATGAGATGTAGCTCGC	BpID_0243
Pcp4	Pcp4_02	NM_008791.3	exon1	NA	NA	TCTTATGAGATGTAGCTCGC	BpID_0243
Pcp4	Pcp4_03	NM_008791.3	exon3	NA	NA	TCTTATGAGATGTAGCTCGC	BpID_0243
Pcp4	Pcp4_04	NM_008791.3	exon3	NA	NA	TCTTATGAGATGTAGCTCGC	BpID_0243
Pcp4	Pcp4_05	NM_008791.3	exon3	NA	NA	TCTTATGAGATGTAGCTCGC	BpID_0243
Rgs4	Rgs4_01	NM_009062.3	exon5	NA	NA	TCTTCGATATGATAGCGTCG	BpID_0257
Rgs4	Rgs4_02	NM_009062.3	exon5	NA	NA	TCTTCGATATGATAGCGTCG	BpID_0257
Rgs4	Rgs4_03	NM_009062.3	exon5	NA	NA	TCTTCGATATGATAGCGTCG	BpID_0257
Rgs4	Rgs4_04	NM_009062.3	exon5	NA	NA	TCTTCGATATGATAGCGTCG	BpID_0257
Rgs4	Rgs4_05	NM_009062.3	exon5	NA	NA	TCTTCGATATGATAGCGTCG	BpID_0257
Slc6a1	Slc6a1_11	NM_178703.4	exon3	NA	NA	GCTACCACCTACGTGTATAT	BpID_0238
Slc6a1	Slc6a1_12	NM_178703.4	exon11	NA	NA	GCTACCACCTACGTGTATAT	BpID_0238
Slc6a1	Slc6a1_13	NM_178703.4	exon16	NA	NA	GCTACCACCTACGTGTATAT	BpID_0238
Slc6a1	Slc6a1_14	NM_178703.4	exon16	NA	NA	GCTACCACCTACGTGTATAT	BpID_0238
Slc6a1	Slc6a1_15	NM_178703.4	exon16	NA	NA	GCTACCACCTACGTGTATAT	BpID_0238
Enc1	Enc1_01	NM_007930.4	exon1	NA	NA	GCTACTTACGACTCCGAGAT	BpID_0254
Enc1	Enc1_02	NM_007930.4	exon1	NA	NA	GCTACTTACGACTCCGAGAT	BpID_0254
Enc1	Enc1_03	NM_007930.4	exon3	NA	NA	GCTACTTACGACTCCGAGAT	BpID_0254
Enc1	Enc1_04	NM_007930.4	exon3	NA	NA	GCTACTTACGACTCCGAGAT	BpID_0254
Enc1	Enc1_05	NM_007930.4	exon3	NA	NA	GCTACTTACGACTCCGAGAT	BpID_0254
Cnr1	Cnr1_01	NM_001355020.2	exon2	NA	NA	ACGTCTGAACACTCATTACG	BpID_0208
Cnr1	Cnr1_02	NM_001355020.2	exon2	NA	NA	ACGTCTGAACACTCATTACG	BpID_0208
Cnr1	Cnr1_03	NM_001355020.2	exon2	NA	NA	ACGTCTGAACACTCATTACG	BpID_0208
Cnr1	Cnr1_04	NM_001355020.2	exon2	NA	NA	ACGTCTGAACACTCATTACG	BpID_0208
Cnr1	Cnr1_05	NM_001355020.2	exon2	NA	NA	ACGTCTGAACACTCATTACG	BpID_0208
Vip	Vip_01	NM_011702.3	exon1	NA	NA	CGTCAGAGACACTGGAATAG	BpID_0252
Vip	Vip_02	NM_011702.3	exon1	NA	NA	CGTCAGAGACACTGGAATAG	BpID_0252
Vip	Vip_03	NM_011702.3	exon4	NA	NA	CGTCAGAGACACTGGAATAG	BpID_0252
Vip	Vip_04	NM_011702.3	exon4-5	NA	NA	CGTCAGAGACACTGGAATAG	BpID_0252
Vip	Vip_05	NM_011702.3	exon7	NA	NA	CGTCAGAGACACTGGAATAG	BpID_0252
Cpne5	Cpne5_11	NM_153166.2	exon21	NA	NA	AGGTCATAACAGTTGAGACG	BpID_0209
Cpne5	Cpne5_12	NM_153166.2	exon21	NA	NA	AGGTCATAACAGTTGAGACG	BpID_0209
Cpne5	Cpne5_13	NM_153166.2	exon21	NA	NA	AGGTCATAACAGTTGAGACG	BpID_0209
Cpne5	Cpne5_14	NM_153166.2	exon21	NA	NA	AGGTCATAACAGTTGAGACG	BpID_0209
Cpne5	Cpne5_15	NM_153166.2	exon21	NA	NA	AGGTCATAACAGTTGAGACG	BpID_0209
Kcnip2	Kcnip2_11	NM_145704.2	exon5	NA	NA	ATCTCCATAACCGTGATCGA	BpID_0211
Kcnip2	Kcnip2_12	NM_145704.2	exon8	NA	NA	ATCTCCATAACCGTGATCGA	BpID_0211
Kcnip2	Kcnip2_13	NM_145704.2	exon8	NA	NA	ATCTCCATAACCGTGATCGA	BpID_0211
Kcnip2	Kcnip2_14	NM_145704.2	exon8	NA	NA	ATCTCCATAACCGTGATCGA	BpID_0211
Kcnip2	Kcnip2_15	NM_145704.2	exon8	NA	NA	ATCTCCATAACCGTGATCGA	BpID_0211
Rorb	Rorb_01	NM_001043354.2	exon10	NA	NA	GCGTTTCTAATGTCCACTAC	BpID_0237
Rorb	Rorb_02	NM_001043354.2	exon10	NA	NA	GCGTTTCTAATGTCCACTAC	BpID_0237
Rorb	Rorb_03	NM_001043354.2	exon10	NA	NA	GCGTTTCTAATGTCCACTAC	BpID_0237
Rorb	Rorb_04	NM_001043354.2	exon10	NA	NA	GCGTTTCTAATGTCCACTAC	BpID_0237
Rorb	Rorb_05	NM_001043354.2	exon10	NA	NA	GCGTTTCTAATGTCCACTAC	BpID_0237
Aldoc	Aldoc_01	NM_001303423.1	exon5	NA	NA	CAGGTGCTAAGACTCTGTAA	BpID_0214
Aldoc	Aldoc_02	NM_001303423.1	exon9	NA	NA	CAGGTGCTAAGACTCTGTAA	BpID_0214
Aldoc	Aldoc_03	NM_001303423.1	exon9	NA	NA	CAGGTGCTAAGACTCTGTAA	BpID_0214
Aldoc	Aldoc_04	NM_001303423.1	exon9	NA	NA	CAGGTGCTAAGACTCTGTAA	BpID_0214
Aldoc	Aldoc_05	NM_001303423.1	exon9	NA	NA	CAGGTGCTAAGACTCTGTAA	BpID_0214
Mfge8	Mfge8_01	NM_001045489.1	exon1	NA	NA	TAGTTATACTGTACGTGGCC	BpID_0241
Mfge8	Mfge8_02	NM_001045489.1	exon1-2	NA	NA	TAGTTATACTGTACGTGGCC	BpID_0241
Mfge8	Mfge8_03	NM_001045489.1	exon4-5	NA	NA	TAGTTATACTGTACGTGGCC	BpID_0241
Mfge8	Mfge8_04	NM_001045489.1	exon6	NA	NA	TAGTTATACTGTACGTGGCC	BpID_0241
Mfge8	Mfge8_05	NM_001045489.1	exon9	NA	NA	TAGTTATACTGTACGTGGCC	BpID_0241
Plp1	Plp1_01	NM_001359119.1	exon9	NA	NA	CGTCAAGTATCTCACACGAG	BpID_0216
Plp1	Plp1_02	NM_001359119.1	exon9	NA	NA	CGTCAAGTATCTCACACGAG	BpID_0216
Plp1	Plp1_03	NM_001359119.1	exon9	NA	NA	CGTCAAGTATCTCACACGAG	BpID_0216
Plp1	Plp1_04	NM_001359119.1	exon9	NA	NA	CGTCAAGTATCTCACACGAG	BpID_0216
Plp1	Plp1_05	NM_001359119.1	exon9	NA	NA	CGTCAAGTATCTCACACGAG	BpID_0216
Pdgfra	Pdgfra_01	NR_144636.1	exon3	NA	NA	GACTTATACGTCATGCGACC	BpID_0217
Pdgfra	Pdgfra_02	NR_144636.1	exon4	NA	NA	GACTTATACGTCATGCGACC	BpID_0217
Pdgfra	Pdgfra_03	NR_144636.1	exon4-5	NA	NA	GACTTATACGTCATGCGACC	BpID_0217
Pdgfra	Pdgfra_04	NR_144636.1	exon7	NA	NA	GACTTATACGTCATGCGACC	BpID_0217
Pdgfra	Pdgfra_05	NR_144636.1	exon9	NA	NA	GACTTATACGTCATGCGACC	BpID_0217
Itpr2	Itpr2_01	NM_010586.2	exon37	NA	NA	CAGTCAACGTAGTCTAACGC	BpID_0249
Itpr2	Itpr2_02	NM_010586.2	exon39	NA	NA	CAGTCAACGTAGTCTAACGC	BpID_0249
Itpr2	Itpr2_03	NM_010586.2	exon56	NA	NA	CAGTCAACGTAGTCTAACGC	BpID_0249
Itpr2	Itpr2_04	NM_010586.2	exon56	NA	NA	CAGTCAACGTAGTCTAACGC	BpID_0249
Itpr2	Itpr2_05	NM_010586.2	exon56	NA	NA	CAGTCAACGTAGTCTAACGC	BpID_0249
Ctps	Ctps_01	NM_016748.2	exon18-19	NA	NA	AGGTCGTTAAGAGGCAATAC	BpID_0228
Ctps	Ctps_02	NM_016748.2	exon19	NA	NA	AGGTCGTTAAGAGGCAATAC	BpID_0228
Ctps	Ctps_03	NM_016748.2	exon19	NA	NA	AGGTCGTTAAGAGGCAATAC	BpID_0228
Ctps	Ctps_04	NM_016748.2	exon19	NA	NA	AGGTCGTTAAGAGGCAATAC	BpID_0228
Ctps	Ctps_05	NM_016748.2	exon19	NA	NA	AGGTCGTTAAGAGGCAATAC	BpID_0228
Bmp4	Bmp4_01	NM_001316360.1	exon1	NA	NA	TCTGTTCAGTATCCAGTCAC	BpID_0222
Bmp4	Bmp4_02	NM_001316360.1	exon1	NA	NA	TCTGTTCAGTATCCAGTCAC	BpID_0222
Bmp4	Bmp4_03	NM_001316360.1	exon1	NA	NA	TCTGTTCAGTATCCAGTCAC	BpID_0222
Bmp4	Bmp4_04	NM_001316360.1	exon3	NA	NA	TCTGTTCAGTATCCAGTCAC	BpID_0222
Bmp4	Bmp4_05	NM_001316360.1	exon3	NA	NA	TCTGTTCAGTATCCAGTCAC	BpID_0222
Flt1	Flt1_01	NM_010228.4	exon1	NA	NA	AATAACATAACGCCCTGTCG	BpID_0224
Flt1	Flt1_02	NM_010228.4	exon2-3	NA	NA	AATAACATAACGCCCTGTCG	BpID_0224
Flt1	Flt1_03	NM_010228.4	exon3	NA	NA	AATAACATAACGCCCTGTCG	BpID_0224
Flt1	Flt1_04	NM_010228.4	exon5	NA	NA	AATAACATAACGCCCTGTCG	BpID_0224
Flt1	Flt1_05	NM_010228.4	exon6	NA	NA	AATAACATAACGCCCTGTCG	BpID_0224
Synpr	Synpr_01	NM_028052.4	exon6	NA	NA	GAGACAGGAGTGACTACATT	BpID_0236
Synpr	Synpr_02	NM_028052.4	exon6	NA	NA	GAGACAGGAGTGACTACATT	BpID_0236
Synpr	Synpr_03	NM_028052.4	exon6	NA	NA	GAGACAGGAGTGACTACATT	BpID_0236
Synpr	Synpr_04	NM_028052.4	exon6	NA	NA	GAGACAGGAGTGACTACATT	BpID_0236
Synpr	Synpr_05	NM_028052.4	exon6	NA	NA	GAGACAGGAGTGACTACATT	BpID_0236
Penk	Penk_01	NM_001348209.1	exon3	NA	NA	CGAGATTACAATTCACGAGC	BpID_0234
Penk	Penk_02	NM_001348209.1	exon3	NA	NA	CGAGATTACAATTCACGAGC	BpID_0234
Penk	Penk_03	NM_001348209.1	exon3	NA	NA	CGAGATTACAATTCACGAGC	BpID_0234
Penk	Penk_04	NM_001348209.1	exon3	NA	NA	CGAGATTACAATTCACGAGC	BpID_0234
Penk	Penk_05	NM_001348209.1	exon3	NA	NA	CGAGATTACAATTCACGAGC	BpID_0234
Pvalb	Pvalb_01	NM_013645.4	exon2-3	NA	NA	ACGTGCCTAAAGTGTACTAC	BpID_0227
Pvalb	Pvalb_02	NM_013645.4	exon5	NA	NA	ACGTGCCTAAAGTGTACTAC	BpID_0227
Pvalb	Pvalb_03	NM_013645.4	exon5	NA	NA	ACGTGCCTAAAGTGTACTAC	BpID_0227
Pvalb	Pvalb_04	NM_013645.4	exon5	NA	NA	ACGTGCCTAAAGTGTACTAC	BpID_0227
Pvalb	Pvalb_05	NM_013645.4	exon5	NA	NA	ACGTGCCTAAAGTGTACTAC	BpID_0227
Gad1	Gad1_01	NM_008077.5	exon1	NA	NA	TCTGTTGAGAGCTGAGTCTA	BpID_0223
Gad1	Gad1_02	NM_008077.5	exon1	NA	NA	TCTGTTGAGAGCTGAGTCTA	BpID_0223
Gad1	Gad1_03	NM_008077.5	exon2	NA	NA	TCTGTTGAGAGCTGAGTCTA	BpID_0223
Gad1	Gad1_04	NM_008077.5	exon2	NA	NA	TCTGTTGAGAGCTGAGTCTA	BpID_0223
Gad1	Gad1_05	NM_008077.5	exon5	NA	NA	TCTGTTGAGAGCTGAGTCTA	BpID_0223
Calb2	Calb2_01	NM_001368294.1	exon10	NA	NA	AATAGACTAAAGCGTGTGCC	BpID_0244
Calb2	Calb2_02	NM_001368294.1	exon10	NA	NA	AATAGACTAAAGCGTGTGCC	BpID_0244
Calb2	Calb2_03	NM_001368294.1	exon10	NA	NA	AATAGACTAAAGCGTGTGCC	BpID_0244
Calb2	Calb2_04	NM_001368294.1	exon10	NA	NA	AATAGACTAAAGCGTGTGCC	BpID_0244
Calb2	Calb2_05	NM_001368294.1	exon10	NA	NA	AATAGACTAAAGCGTGTGCC	BpID_0244
Tac2	Tac2_01	NM_001199971.1	exon3	NA	NA	CGAGATGTACGCACAAGATC	BpID_0233
Tac2	Tac2_02	NM_001199971.1	exon3	NA	NA	CGAGATGTACGCACAAGATC	BpID_0233
Tac2	Tac2_03	NM_001199971.1	exon4	NA	NA	CGAGATGTACGCACAAGATC	BpID_0233
Tac2	Tac2_04	NM_001199971.1	exon5-6	NA	NA	CGAGATGTACGCACAAGATC	BpID_0233
Tac2	Tac2_05	NM_001199971.1	exon8	NA	NA	CGAGATGTACGCACAAGATC	BpID_0233
Nrn1	Nrn1_11	NM_153529.2	exon3	NA	NA	TAGTGCAGATGACGTTAGTC	BpID_0240
Nrn1	Nrn1_12	NM_153529.2	exon3	NA	NA	TAGTGCAGATGACGTTAGTC	BpID_0240
Nrn1	Nrn1_13	NM_153529.2	exon3	NA	NA	TAGTGCAGATGACGTTAGTC	BpID_0240
Nrn1	Nrn1_14	NM_153529.2	exon3	NA	NA	TAGTGCAGATGACGTTAGTC	BpID_0240
Nrn1	Nrn1_15	NM_153529.2	exon3	NA	NA	TAGTGCAGATGACGTTAGTC	BpID_0240
Syt6	Syt6_01	NM_018800.5	exon2	NA	NA	ATCTCGCTAACCTCTGAGTA	BpID_0213
Syt6	Syt6_02	NM_018800.5	exon2-3	NA	NA	ATCTCGCTAACCTCTGAGTA	BpID_0213
Syt6	Syt6_03	NM_018800.5	exon3	NA	NA	ATCTCGCTAACCTCTGAGTA	BpID_0213
Syt6	Syt6_04	NM_018800.5	exon3	NA	NA	ATCTCGCTAACCTCTGAGTA	BpID_0213
Syt6	Syt6_05	NM_018800.5	exon3	NA	NA	ATCTCGCTAACCTCTGAGTA	BpID_0213
Calm2	Calm2_01	NM_001355703.1	exon1	NA	NA	GTTACGCGAGAGGTCATTAC	BpID_0239
Calm2	Calm2_02	NM_001355703.1	exon4-5	NA	NA	GTTACGCGAGAGGTCATTAC	BpID_0239
Calm2	Calm2_03	NM_001355703.1	exon5	NA	NA	GTTACGCGAGAGGTCATTAC	BpID_0239
Calm2	Calm2_04	NM_001355703.1	exon5	NA	NA	GTTACGCGAGAGGTCATTAC	BpID_0239
Calm2	Calm2_05	NM_001355703.1	exon5	NA	NA	GTTACGCGAGAGGTCATTAC	BpID_0239
Npy	Npy_01	NM_023456.3	exon2	NA	NA	CAGTACACATAAGTAGCGCG	BpID_0232
Npy	Npy_02	NM_023456.3	exon2	NA	NA	CAGTACACATAAGTAGCGCG	BpID_0232
Npy	Npy_03	NM_023456.3	exon4	NA	NA	CAGTACACATAAGTAGCGCG	BpID_0232
Npy	Npy_04	NM_023456.3	exon4	NA	NA	CAGTACACATAAGTAGCGCG	BpID_0232
Npy	Npy_05	NM_023456.3	exon4	NA	NA	CAGTACACATAAGTAGCGCG	BpID_0232
Sst	Sst_01	NM_009215.1	exon1	NA	NA	AATACACTAAAGCTCGGTCC	BpID_0225
Sst	Sst_02	NM_009215.1	exon1	NA	NA	AATACACTAAAGCTCGGTCC	BpID_0225
Sst	Sst_03	NM_009215.1	exon1-2	NA	NA	AATACACTAAAGCTCGGTCC	BpID_0225
Sst	Sst_04	NM_009215.1	exon2	NA	NA	AATACACTAAAGCTCGGTCC	BpID_0225
Sst	Sst_05	NM_009215.1	exon2	NA	NA	AATACACTAAAGCTCGGTCC	BpID_0225
Gfap	Gfap_01	NM_010277.3	exon1	NA	NA	CAGTAACGGTTCTACAAGGA	BpID_0215
Gfap	Gfap_02	NM_010277.3	exon1	NA	NA	CAGTAACGGTTCTACAAGGA	BpID_0215
Gfap	Gfap_03	NM_010277.3	exon1	NA	NA	CAGTAACGGTTCTACAAGGA	BpID_0215
Gfap	Gfap_04	NM_010277.3	exon4	NA	NA	CAGTAACGGTTCTACAAGGA	BpID_0215
Gfap	Gfap_05	NM_010277.3	exon5-6	NA	NA	CAGTAACGGTTCTACAAGGA	BpID_0215
Cemip2	Cemip2_01	NM_031997.4	exon1	NA	NA	ACGTGAACAATTCCACACTG	BpID_0226
Cemip2	Cemip2_02	NM_031997.4	exon14	NA	NA	ACGTGAACAATTCCACACTG	BpID_0226
Cemip2	Cemip2_03	NM_031997.4	exon25	NA	NA	ACGTGAACAATTCCACACTG	BpID_0226
Cemip2	Cemip2_04	NM_031997.4	exon25	NA	NA	ACGTGAACAATTCCACACTG	BpID_0226
Cemip2	Cemip2_05	NM_031997.4	exon25	NA	NA	ACGTGAACAATTCCACACTG	BpID_0226
Cd24a	Cd24a_160_RNA	NM_009846.2	exon2	NA	NA	CGTATTATATGCAAGGTCGC	BpID_0201
Cd24a	Cd24a_402_RNA	NM_009846.2	exon2	NA	NA	CGTATTATATGCAAGGTCGC	BpID_0201
Cd24a	Cd24a_459_RNA	NM_009846.2	exon2	NA	NA	CGTATTATATGCAAGGTCGC	BpID_0201
Cd24a	Cd24a_1074_RNA	NM_009846.2	exon2	NA	NA	CGTATTATATGCAAGGTCGC	BpID_0201
Slc17a7	Slc17a7_307_RNA	NM_182993.2	exon2	NA	NA	GACTTACACTTACGTCCGAA	BpID_0203
Slc17a7	Slc17a7_370_RNA	NM_182993.2	exon2	NA	NA	GACTTACACTTACGTCCGAA	BpID_0203
Slc17a7	Slc17a7_1949_RNA	NM_182993.2	exon12	NA	NA	GACTTACACTTACGTCCGAA	BpID_0203
Slc17a7	Slc17a7_2061_RNA	NM_182993.2	exon12	NA	NA	GACTTACACTTACGTCCGAA	BpID_0203
Lamp5	Lamp5_248_RNA	NM_001356548.1	exon2	NA	NA	GACTGTAGAGAGACGATCCA	BpID_0202
Lamp5	Lamp5_588_RNA	NM_001356548.1	exon4-5	NA	NA	GACTGTAGAGAGACGATCCA	BpID_0202
Lamp5	Lamp5_672_RNA	NM_001356548.1	exon5	NA	NA	GACTGTAGAGAGACGATCCA	BpID_0202
Lamp5	Lamp5_867_RNA	NM_001356548.1	exon6	NA	NA	GACTGTAGAGAGACGATCCA	BpID_0202
Mbp	Mbp_161_RNA	NM_010777.3	exon4	NA	NA	GTAGCGACATTGAGTTAGCA	BpID_0204
Mbp	Mbp_223_RNA	NM_010777.3	exon4	NA	NA	GTAGCGACATTGAGTTAGCA	BpID_0204
Mbp	Mbp_41_RNA	NM_010777.3	exon4	NA	NA	GTAGCGACATTGAGTTAGCA	BpID_0204
Actb	Actb_01	NM_007393.5		AGCTCCTTCGTTGCCGGTCCACACCCGCCA	GGTCCACACCCGCCAAGATACGGAAATGGACGTTCCGGGTAGCACAATTAGTACAAGCTCCTTCGTTGCC	AGATACGGAAATGGACGTTC	BpID_0035
Actb	Actb_02	NM_007393.5		CACCAGGGTGTGATGGTGGGAATGGGTCAG	GTGGGAATGGGTCAGAGATACGGAAATGGACGTTCCGGGTAGCACAATTAGTACACACCAGGGTGTGATG	AGATACGGAAATGGACGTTC	BpID_0035
Actb	Actb_03	NM_007393.5		GCAGTTGGTTGGAGCAAACATCCCCCAAAG	AAACATCCCCCAAAGCTAGACAGACTGCGACATACCGGGTAGCACAATTAGTACAGCAGTTGGTTGGAGC	CTAGACAGACTGCGACATAC	BpID_0018
Actb	Actb_04	NM_007393.5		TTTCTGAATGGCCCAGGTCTGAGGCCTCCC	GGTCTGAGGCCTCCCCTAGACAGACTGCGACATACCGGGTAGCACAATTAGTACATTTCTGAATGGCCCA	CTAGACAGACTGCGACATAC	BpID_0018
Pgk1	Pgk1_01	NM_008828.3		TCACGGTGTTGCCAAAATGTCGCTTTCCAA	AATGTCGCTTTCCAAGGTTGCTACGATGACTCAGTCGGGTAGCACAATTAGTACATCACGGTGTTGCCAA	GGTTGCTACGATGACTCAGT	BpID_0013
Pgk1	Pgk1_02	NM_008828.3		AGTCCGTTGTCCTTATGAGCCACCTGGGCC	TGAGCCACCTGGGCCGGTTGCTACGATGACTCAGTCGGGTAGCACAATTAGTACAAGTCCGTTGTCCTTA	GGTTGCTACGATGACTCAGT	BpID_0013
Pgk1	Pgk1_03	NM_008828.3		CACTGGGGGCGGTGCCAGTCTAGAGCTCCT	CAGTCTAGAGCTCCTATATAACGATACCACCCGTGCGGGTAGCACAATTAGTACACACTGGGGGCGGTGC	ATATAACGATACCACCCGTG	BpID_0103
Pgk1	Pgk1_04	NM_008828.3		CTCAGCTCGTCTTTACTGCATCAGGATTTG	CTGCATCAGGATTTGATATAACGATACCACCCGTGCGGGTAGCACAATTAGTACACTCAGCTCGTCTTTA	ATATAACGATACCACCCGTG	BpID_0103
Gapdh	Gapdh_01	NM_001289726.1		GTGAACGGATTTGGCCGTATTGGGCGCCTG	CGTATTGGGCGCCTGTCGCGTCTACCTGACTTTAGCGGGTAGCACAATTAGTACAGTGAACGGATTTGGC	TCGCGTCTACCTGACTTTAG	BpID_0051
Gapdh	Gapdh_02	NM_001289726.1		AGGAGCGAGACCCCACTAACATCAAATGGG	CTAACATCAAATGGGTCGCGTCTACCTGACTTTAGCGGGTAGCACAATTAGTACAAGGAGCGAGACCCCA	TCGCGTCTACCTGACTTTAG	BpID_0051
Gapdh	Gapdh_03	NM_001289726.1		ATCTGACGTGCCGCCTGGAGAAACCTGCCA	TGGAGAAACCTGCCACACGTACTAAGACCACTAGGCGGGTAGCACAATTAGTACAATCTGACGTGCCGCC	CACGTACTAAGACCACTAGG	BpID_0086
Gapdh	Gapdh_04	NM_001289726.1		CTGAGCAAGAGAGGCCCTATCCCAACTCGG	CCTATCCCAACTCGGCACGTACTAAGACCACTAGGCGGGTAGCACAATTAGTACACTGAGCAAGAGAGGC	CACGTACTAAGACCACTAGG	BpID_0086
Polr2a	Polr2a_01	NM_001291068.1		TTTGTAGCGAGGTTTGCGCCTGCGCAGCGC	GCGCCTGCGCAGCGCGGTGCTCTACGAGTCTGATACGGGTAGCACAATTAGTACATTTGTAGCGAGGTTT	GGTGCTCTACGAGTCTGATA	BpID_0093
Polr2a	Polr2a_02	NM_001291068.1		AGTCCGGATGAATTGAAGCGGATGTCTGTG	AAGCGGATGTCTGTGGGTGCTCTACGAGTCTGATACGGGTAGCACAATTAGTACAAGTCCGGATGAATTG	GGTGCTCTACGAGTCTGATA	BpID_0093
Polr2a	Polr2a_03	NM_001291068.1		TATCGGCATTTGGCGCTCCTGTGTGACACT	CTCCTGTGTGACACTAACCGTCTAAACCATACGTGCGGGTAGCACAATTAGTACATATCGGCATTTGGCG	AACCGTCTAAACCATACGTG	BpID_0056
Polr2a	Polr2a_04	NM_001291068.1		GCTCCCCTGGGGGCTATACACCCCAGAGCC	ATACACCCCAGAGCCAACCGTCTAAACCATACGTGCGGGTAGCACAATTAGTACAGCTCCCCTGGGGGCT	AACCGTCTAAACCATACGTG	BpID_0056
